# Supplementary material for: Early Postnatal Ethanol Exposure Has Long-Term Behavioral Consequences in Female Mice
Source: Cells. 2026 Mar 30;15(7):608. doi: 10.3390/cells15070608 (PMC13072417; doi:10.3390/cells15070608)
Supplement: Supplementary file 1 [file cells-15-00608-s001.zip]

Archive with 1 entries (1 files):
- cells-4173767-supplementary.pdf
